# Supplementary material for: Nitrogen Supply Mitigates Temperature Stress Effects on Rice Photosynthetic Nitrogen Use Efficiency and Water Relations
Source: Plants (Basel). 2025 Mar 19;14(6):961. doi: 10.3390/plants14060961 (PMC11945697; doi:10.3390/plants14060961)
Supplement: Supplementary file 1 [file plants-14-00961-s001.zip]

Archive with 1 entries (1 files):
- plants-3495579-Supplementary Materials-main.pdf
